# Supplementary material for: The reaction of an iridium PNP complex with parahydrogen facilitates polarisation transfer without chemical change
Source: Dalton Trans. 2014 Nov 20;44(3):1077–83. doi: 10.1039/c4dt03088e (PMC4295814; doi:10.1039/c4dt03088e)
Supplement: Supplementary file 2 [file DT-044-C4DT03088E-s002.cif]

# Electronic Supplementary Material (ESI) for Dalton Transactions.
# This journal is © The Royal Society of Chemistry 2015

#######################################################################
#
#                 Cambridge Crystallographic Data Centre
#                                CCDC 
# 
#######################################################################
# 
#  This CIF contains data from an original supplementary publication
#  deposited with the CCDC, and may include chemical, crystal,
#  experimental, refinement, atomic coordinates,
#  anisotropic displacement parameters and molecular geometry data,
#  as required by the journal to which it was submitted.
#
#  This CIF is provided on the understanding that it is used for bona
#  fide research purposes only. It may contain copyright material
#  of the CCDC or of third parties, and may not be copied or further
#  disseminated in any form, whether machine-readable or not,
#  except for the purpose of generating routine backup copies
#  on your local computer system.
# 
#  For further information on the CCDC, data deposition and
#  data retrieval see:
#                         www.ccdc.cam.ac.uk
#
#  Bona fide researchers may freely download Mercury and enCIFer
#  from this site to visualise CIF-encoded structures and 
#  to carry out CIF format checking respectively.
#
data_sbd1011m
_audit_creation_date             2014-09-19
_audit_creation_method           
;
Olex2 1.2
(compiled 2014.09.19 svn.r3010 for OlexSys, GUI svn.r4874)
;
_chemical_name_common            ?
_chemical_name_systematic        '[(C5H3N(CH2P(tBu)2)2)Ir(H)2(py)]BF4 '
_chemical_formula_moiety         'C24 H41 O4 P2 Pt, C F3 O3 S, C H2 Cl2'
_chemical_formula_sum            'C26 H43 Cl2 F3 O7 P2 Pt S'
_chemical_formula_weight         884.59
_chemical_melting_point          ?
loop_
_atom_type_symbol
_atom_type_description
_atom_type_scat_dispersion_real
_atom_type_scat_dispersion_imag
_atom_type_scat_source
C C 0.0033 0.0016 'International Tables Vol C Tables 4.2.6.8 and 6.1.1.4'
H H 0.0000 0.0000 'International Tables Vol C Tables 4.2.6.8 and 6.1.1.4'
Cl Cl 0.1484 0.1585 'International Tables Vol C Tables 4.2.6.8 and 6.1.1.4'
F F 0.0171 0.0103 'International Tables Vol C Tables 4.2.6.8 and 6.1.1.4'
O O 0.0106 0.0060 'International Tables Vol C Tables 4.2.6.8 and 6.1.1.4'
P P 0.1023 0.0942 'International Tables Vol C Tables 4.2.6.8 and 6.1.1.4'
Pt Pt -1.7033 8.3905 'International Tables Vol C Tables 4.2.6.8 and 6.1.1.4'
S S 0.1246 0.1234 'International Tables Vol C Tables 4.2.6.8 and 6.1.1.4'

_space_group_crystal_system      triclinic
_space_group_IT_number           2
_space_group_name_H-M_alt        'P -1'
_space_group_name_Hall           '-P 1'
loop_
_space_group_symop_id
_space_group_symop_operation_xyz
1 'x, y, z'
2 '-x, -y, -z'

_cell_length_a                   10.357(2)
_cell_length_b                   12.820(3)
_cell_length_c                   13.113(3)
_cell_angle_alpha                101.036(4)
_cell_angle_beta                 105.588(4)
_cell_angle_gamma                100.777(4)
_cell_volume                     1592.8(6)
_cell_formula_units_Z            2
_cell_measurement_reflns_used    7808
_cell_measurement_temperature    110(2)
_cell_measurement_theta_max      28.26
_cell_measurement_theta_min      2.34
_exptl_absorpt_coefficient_mu    4.799
_exptl_absorpt_correction_T_max  0.249
_exptl_absorpt_correction_T_min  0.104
_exptl_absorpt_correction_type   multi-scan
_exptl_absorpt_process_details   
'SADABS v.2.10 (Bruker,2003) was used for absorption correction. R(int) was 0.2372 before and 0.0395 after correction. The Ratio of minimum to maximum transmission is 0.4183. The \l/2 correction factor is 0.0015.'
_exptl_crystal_colour            Colourless
_exptl_crystal_density_diffrn    1.844
_exptl_crystal_density_meas      .
_exptl_crystal_density_method    'not measured'
_exptl_crystal_description       Block
_exptl_crystal_F_000             880
_exptl_crystal_size_max          0.42
_exptl_crystal_size_mid          0.3
_exptl_crystal_size_min          0.29
_exptl_special_details           
'The data collection nominally covered a full sphere of reciprocal space by a combination of 3 sets of \w scans each set at different \f and/or 2\q angles and each scan (10 s exposure) covering -0.300\% degrees in \w. The crystal to detector distance was 4.961 cm.'
_diffrn_reflns_av_R_equivalents  0.0417
_diffrn_reflns_av_unetI/netI     0.0479
_diffrn_reflns_limit_h_max       13
_diffrn_reflns_limit_h_min       -13
_diffrn_reflns_limit_k_max       17
_diffrn_reflns_limit_k_min       -17
_diffrn_reflns_limit_l_max       17
_diffrn_reflns_limit_l_min       -17
_diffrn_reflns_number            21898
_diffrn_reflns_theta_full        28.43
_diffrn_reflns_theta_max         28.43
_diffrn_reflns_theta_min         1.67
_diffrn_ambient_temperature      110(2)
_diffrn_detector_area_resol_mean ?
_diffrn_measured_fraction_theta_full 0.988
_diffrn_measured_fraction_theta_max 0.988
_diffrn_measurement_device_type  'CCD area detector'
_diffrn_measurement_method       'phi and omega scans'
_diffrn_radiation_monochromator  graphite
_diffrn_radiation_type           MoK\a
_diffrn_radiation_wavelength     0.71073
_diffrn_source                   'fine-focus sealed tube'
_diffrn_source_current           40.0
_diffrn_source_power             1.8
_diffrn_source_target            MO
_diffrn_source_voltage           45.0
_diffrn_standards_decay_%        ?
_diffrn_standards_interval_count ?
_diffrn_standards_interval_time  ?
_diffrn_standards_number         ?
_reflns_number_gt                7230
_reflns_number_total             7921
_reflns_threshold_expression     >2sigma(I)
_computing_cell_refinement       'Bruker SMART'
_computing_data_collection       'Bruker SMART'
_computing_data_reduction        'Bruker SAINT'
_computing_molecular_graphics    'Olex2 (Dolomanov et al., 2009)'
_computing_publication_material  'Olex2 (Dolomanov et al., 2009)'
_computing_structure_refinement  'XL (Sheldrick, 2008)'
_computing_structure_solution    'SHELXS-97 (Sheldrick, 1997)'
_refine_diff_density_max         1.715
_refine_diff_density_min         -0.928
_refine_diff_density_rms         0.126
_refine_ls_extinction_coef       ?
_refine_ls_extinction_method     none
_refine_ls_goodness_of_fit_ref   1.021
_refine_ls_hydrogen_treatment    mixed
_refine_ls_matrix_type           full
_refine_ls_number_parameters     479
_refine_ls_number_reflns         7921
_refine_ls_number_restraints     45
_refine_ls_R_factor_all          0.0327
_refine_ls_R_factor_gt           0.0284
_refine_ls_restrained_S_all      1.018
_refine_ls_shift/su_max          0.003
_refine_ls_shift/su_mean         0.000
_refine_ls_structure_factor_coef Fsqd
_refine_ls_weighting_details     
'calc w=1/[\s^2^(Fo^2^)+(0.0291P)^2^+0.0000P] where P=(Fo^2^+2Fc^2^)/3'
_refine_ls_weighting_scheme      calc
_refine_ls_wR_factor_gt          0.0627
_refine_ls_wR_factor_ref         0.0649
_refine_special_details          
;
 Triflate anion was modelled as disordered over two positions in 77:23
 ratio. DCM was modelled as disordered over two positions in 65:35
 ratio. Hydrigen atoms H3a, H3b and H4 were located by difference map
 and refined. Attempts to model the large residual electron density 
 proximal to the DCM molecule were unsatisfactory and is attributed to 
 solvent disorder. Remaining residual electron density is proximal to 
 the heavy atom (Pt).

 The following restraints/constraints were applied.

 Bonds C26-Cl1 C26-Cl2 C26A-Cl1A C26A-Cl2A were restrained to be
 approximately 1.745A.    
 Bonds C25-F1 C25-F2 C25-F3 C25A-F1A C25A-F2A C25A-F3A were restrained
 to be approximately equal. 
 The 1,3 distance between atoms Cl1 Cl2 was constrained to 2.9A
 The 1,3 distance between atoms Cl1a Cl2a was constrained to 2.9A  
 Bonds S1-O5 S1-O6 S1-O7 S1A-O5A S1A-O6A S1A-O7A were restrained
 to be approximately equal.   
 Bonds C25-S1 C25A-S1A were restrained to be approximately equal.   
 Atoms C26 & C26a were constrained to have identical ADPs.
 Rigid bond restraints were applied between atoms Cl1A & C26A    
 Rigid bond restraints were applied between atoms Cl1 & C26    
 Atom O5A was restrained to be approximately isotropic.    
 Atoms Cl2 Cl2A were constrained to the same coordinates with identical
 ADPs.     
  
 Refinement of F^2^ against ALL reflections.  The weighted R-factor wR and 
 goodness of fit S are based on F^2^, conventional R-factors R are based 
 on F, with F set to zero for negative F^2^. The threshold expression of 
 F^2^ > 2sigma(F^2^) is used only for calculating R-factors(gt) etc. and is 
 not relevant to the choice of reflections for refinement.  R-factors based 
 on F^2^ are statistically about twice as large as those based on F, and R- 
 factors based on ALL data will be even larger. 
;
_olex2_refinement_description    
;
1. Fixed Uiso
 At 1.2 times of:
  All C(H) groups, All C(H,H) groups
 At 1.5 times of:
  All C(H,H,H) groups
2. Shared sites
{Cl2, Cl2A}
3. Restrained distances
 C26A-Cl1A = C26A-Cl2A
 0.01 with sigma of 1.745
 C26-Cl1 = C26-Cl2
 0.01 with sigma of 1.745
 Cl1A-Cl2A
 0.01 with sigma of 2.9
 Cl1-Cl2
 0.01 with sigma of 2.9
 C25-S1 \\sim C25A-S1A
 with sigma of 0.001
 S1-O5 \\sim S1-O6 \\sim S1-O7 \\sim S1A-O5A \\sim S1A-O6A \\sim S1A-O7A
 with sigma of 0.001
 C25-F1 \\sim C25-F2 \\sim C25-F3 \\sim C25A-F1A \\sim C25A-F2A \\sim C25A-F3A
 with sigma of 0.001
4. Rigid bond restraints
 Cl1, C26
 with sigma for 1-2 distances of 0.01 and sigma for 1-3 distances of 0.01
 Cl1A, C26A
 with sigma for 1-2 distances of 0.01 and sigma for 1-3 distances of 0.01
5. Uiso/Uaniso restraints and constraints
Uanis(O5A) \\sim Ueq: with sigma of 0.01 and sigma for terminal atoms of 0.02
Uanis(Cl2) = Uanis(Cl2A)
Uanis(C26) = Uanis(C26A)
6. Others
 Sof(S1A)=Sof(C25A)=Sof(F1A)=Sof(O6A)=Sof(F2A)=Sof(F3A)=Sof(O7A)=Sof(O5A)=1-
 FVAR(1)
 Sof(O6)=Sof(S1)=Sof(O5)=Sof(F2)=Sof(F3)=Sof(F1)=Sof(C25)=Sof(O7)=FVAR(1)
 Sof(C26A)=Sof(H26D)=Sof(H26C)=Sof(Cl1A)=Sof(Cl2A)=1-FVAR(2)
 Sof(C26)=Sof(H26A)=Sof(H26B)=Sof(Cl1)=Sof(Cl2)=FVAR(2)
7.a Ternary CH refined with riding coordinates:
 C7(H7), C11(H11), C17(H17), C21(H21)
7.b Secondary CH2 refined with riding coordinates:
 C8(H8A,H8B), C9(H9B,H9A), C10(H10A,H10B), C12(H12B,H12A), C13(H13B,H13A),
 C14(H14B,H14A), C15(H15A,H15B), C16(H16A,H16B), C18(H18B,H18A), C19(H19A,H19B),
  C20(H20A,H20B), C22(H22A,H22B), C23(H23B,H23A), C24(H24A,H24B), C26(H26A,
 H26B), C26A(H26D,H26C)
7.c Idealised Me refined as rotating group:
 C1(H1B,H1A,H1C), C6(H6C,H6B,H6A)
;
_atom_sites_solution_hydrogens   geom
_atom_sites_solution_primary     direct
_atom_sites_solution_secondary   difmap
loop_
_atom_site_label
_atom_site_type_symbol
_atom_site_fract_x
_atom_site_fract_y
_atom_site_fract_z
_atom_site_U_iso_or_equiv
_atom_site_adp_type
_atom_site_occupancy
_atom_site_calc_flag
_atom_site_disorder_assembly
_atom_site_disorder_group
_atom_site_refinement_flags_posn
_atom_site_refinement_flags_adp
C1 C 0.7864(4) 0.8925(3) 0.3840(3) 0.0362(9) Uani 1 d . . . .
H1B H 0.7063 0.9220 0.3870 0.054 Uiso 1 calc . . GR .
H1A H 0.7972 0.8869 0.3113 0.054 Uiso 1 calc . . GR .
H1C H 0.8701 0.9416 0.4397 0.054 Uiso 1 calc . . GR .
C2 C 0.7332(3) 0.7780(3) 0.4939(3) 0.0260(7) Uani 1 d . . . .
C3 C 0.7166(4) 0.6686(3) 0.5181(3) 0.0288(8) Uani 1 d . . . .
C4 C 0.6114(3) 0.6576(3) 0.5812(3) 0.0205(6) Uani 1 d . . . .
C5 C 0.4710(4) 0.6435(3) 0.5057(3) 0.0243(7) Uani 1 d . . . .
C6 C 0.2305(4) 0.5842(3) 0.4701(4) 0.0412(10) Uani 1 d . . . .
H6C H 0.2155 0.6558 0.4615 0.062 Uiso 1 calc . . GR .
H6B H 0.1629 0.5498 0.5013 0.062 Uiso 1 calc . . GR .
H6A H 0.2192 0.5370 0.3984 0.062 Uiso 1 calc . . GR .
C7 C 0.8707(3) 1.0946(3) 0.8222(3) 0.0197(6) Uani 1 d . . . .
H7 H 0.9449 1.0642 0.8631 0.024 Uiso 1 calc . . R .
C8 C 0.8973(4) 1.1059(3) 0.7156(3) 0.0274(7) Uani 1 d . . . .
H8A H 0.9039 1.0339 0.6766 0.033 Uiso 1 calc . . R .
H8B H 0.9882 1.1586 0.7336 0.033 Uiso 1 calc . . R .
C9 C 0.7880(4) 1.1441(3) 0.6378(3) 0.0346(9) Uani 1 d . . . .
H9B H 0.8020 1.2240 0.6667 0.042 Uiso 1 calc . . R .
H9A H 0.8044 1.1330 0.5660 0.042 Uiso 1 calc . . R .
C10 C 0.6370(4) 1.0875(3) 0.6193(3) 0.0325(8) Uani 1 d . . . .
H10A H 0.6152 1.0134 0.5697 0.039 Uiso 1 calc . . R .
H10B H 0.5777 1.1293 0.5806 0.039 Uiso 1 calc . . R .
C11 C 0.5960(3) 1.0748(3) 0.7215(3) 0.0246(7) Uani 1 d . . . .
H11 H 0.4975 1.0310 0.6967 0.030 Uiso 1 calc . . R .
C12 C 0.6081(4) 1.1836(3) 0.8015(3) 0.0273(7) Uani 1 d . . . .
H12B H 0.5505 1.2253 0.7611 0.033 Uiso 1 calc . . R .
H12A H 0.5686 1.1664 0.8590 0.033 Uiso 1 calc . . R .
C13 C 0.7549(4) 1.2579(3) 0.8574(3) 0.0278(8) Uani 1 d . . . .
H13B H 0.7531 1.3133 0.9206 0.033 Uiso 1 calc . . R .
H13A H 0.7802 1.2978 0.8052 0.033 Uiso 1 calc . . R .
C14 C 0.8699(3) 1.2011(3) 0.8986(3) 0.0227(7) Uani 1 d . . . .
H14B H 0.9602 1.2542 0.9156 0.027 Uiso 1 calc . . R .
H14A H 0.8635 1.1848 0.9681 0.027 Uiso 1 calc . . R .
C15 C 0.6785(4) 0.9919(3) 0.9206(3) 0.0235(7) Uani 1 d . . . .
H15A H 0.7659 0.9904 0.9740 0.028 Uiso 1 calc . . R .
H15B H 0.6514 1.0588 0.9493 0.028 Uiso 1 calc . . R .
C16 C 0.5653(3) 0.8902(3) 0.9065(3) 0.0217(7) Uani 1 d . . . .
H16A H 0.4739 0.8981 0.8651 0.026 Uiso 1 calc . . R .
H16B H 0.5618 0.8806 0.9789 0.026 Uiso 1 calc . . R .
C17 C 0.7525(3) 0.7430(3) 0.9264(2) 0.0196(6) Uani 1 d . . . .
H17 H 0.8360 0.8043 0.9414 0.024 Uiso 1 calc . . R .
C18 C 0.7250(3) 0.7407(3) 1.0358(3) 0.0232(7) Uani 1 d . . . .
H18B H 0.7255 0.8160 1.0721 0.028 Uiso 1 calc . . R .
H18A H 0.8030 0.7204 1.0834 0.028 Uiso 1 calc . . R .
C19 C 0.5889(3) 0.6623(3) 1.0296(3) 0.0244(7) Uani 1 d . . . .
H19A H 0.6029 0.5872 1.0218 0.029 Uiso 1 calc . . R .
H19B H 0.5712 0.6837 1.1003 0.029 Uiso 1 calc . . R .
C20 C 0.4581(3) 0.6578(3) 0.9372(3) 0.0246(7) Uani 1 d . . . .
H20A H 0.3845 0.5936 0.9322 0.030 Uiso 1 calc . . R .
H20B H 0.4260 0.7245 0.9577 0.030 Uiso 1 calc . . R .
C21 C 0.4753(3) 0.6498(3) 0.8236(3) 0.0209(7) Uani 1 d . . . .
H21 H 0.3852 0.6509 0.7718 0.025 Uiso 1 calc . . R .
C22 C 0.5132(3) 0.5427(3) 0.7791(3) 0.0243(7) Uani 1 d . . . .
H22A H 0.5014 0.5350 0.7003 0.029 Uiso 1 calc . . R .
H22B H 0.4454 0.4801 0.7845 0.029 Uiso 1 calc . . R .
C23 C 0.6605(4) 0.5319(3) 0.8351(3) 0.0259(7) Uani 1 d . . . .
H23B H 0.6604 0.5078 0.9024 0.031 Uiso 1 calc . . R .
H23A H 0.6810 0.4732 0.7854 0.031 Uiso 1 calc . . R .
C24 C 0.7782(3) 0.6364(3) 0.8659(3) 0.0229(7) Uani 1 d . . . .
H24A H 0.7962 0.6482 0.7981 0.027 Uiso 1 calc . . R .
H24B H 0.8631 0.6237 0.9129 0.027 Uiso 1 calc . . R .
O1 O 0.7650(3) 0.7849(2) 0.40471(19) 0.0326(6) Uani 1 d . . . .
O2 O 0.7200(2) 0.85786(18) 0.55597(17) 0.0205(5) Uani 1 d . . . .
O3 O 0.4466(3) 0.6691(2) 0.41918(19) 0.0338(6) Uani 1 d . . . .
O4 O 0.3691(2) 0.5993(2) 0.5425(2) 0.0288(5) Uani 1 d . . . .
P1 P 0.70481(8) 0.99488(6) 0.78927(6) 0.01609(16) Uani 1 d . . . .
P2 P 0.60648(8) 0.77094(7) 0.83101(6) 0.01618(16) Uani 1 d . . . .
Pt1 Pt 0.658523(11) 0.816133(9) 0.689626(9) 0.01636(4) Uani 1 d . . . .
O6 O 0.2052(8) 0.9755(3) 0.8140(4) 0.078(2) Uani 0.775(4) d A 1 . .
S1 S 0.13879(16) 0.86177(14) 0.79325(10) 0.0284(4) Uani 0.775(4) d A 1 . .
O5 O 0.2231(6) 0.8013(7) 0.8501(8) 0.0254(17) Uani 0.775(4) d A 1 . .
F2 F 0.2540(9) 0.8238(13) 0.6410(11) 0.056(3) Uani 0.775(4) d A 1 . .
F3 F 0.0504(4) 0.8518(3) 0.5830(3) 0.0449(10) Uani 0.775(4) d A 1 . .
F1 F 0.0746(4) 0.6995(2) 0.6198(3) 0.0529(10) Uani 0.775(4) d A 1 . .
C25 C 0.1284(4) 0.8076(3) 0.6521(3) 0.0267(10) Uani 0.775(4) d A 1 . .
O7 O -0.0030(3) 0.8360(6) 0.7898(5) 0.075(2) Uani 0.775(4) d A 1 . .
S1A S 0.0963(5) 0.8003(5) 0.7856(3) 0.0270(12) Uani 0.225(4) d A 2 . .
C25A C 0.1728(9) 0.8814(8) 0.7076(8) 0.034(4) Uani 0.225(4) d A 2 . .
F1A F 0.0762(13) 0.9030(12) 0.6303(10) 0.042(3) Uani 0.225(4) d A 2 . .
O6A O 0.0299(14) 0.8731(12) 0.8369(11) 0.031(4) Uani 0.225(4) d A 2 . .
F2A F 0.2502(14) 0.9769(10) 0.7757(12) 0.047(4) Uani 0.225(4) d A 2 . .
F3A F 0.254(2) 0.844(4) 0.654(3) 0.051(8) Uani 0.225(4) d A 2 . .
O7A O 0.0087(12) 0.7056(7) 0.7019(8) 0.042(4) Uani 0.225(4) d A 2 . .
O5A O 0.2100(18) 0.777(3) 0.859(3) 0.018(4) Uani 0.225(4) d A 2 . U
C26 C 0.928(3) 0.466(2) 0.216(2) 0.035(2) Uani 0.65(4) d B 1 D U
H26A H 1.0211 0.4556 0.2486 0.041 Uiso 0.65(4) calc B 1 R .
H26B H 0.8609 0.3934 0.1925 0.041 Uiso 0.65(4) calc B 1 R .
Cl1 Cl 0.8857(4) 0.5547(11) 0.3171(4) 0.0412(14) Uani 0.65(4) d B 1 D U
Cl2 Cl 0.92770(11) 0.51311(8) 0.10237(8) 0.0369(2) Uani 0.65(4) d B 1 D .
C26A C 0.909(5) 0.473(5) 0.227(4) 0.035(2) Uani 0.35(4) d B 2 D U
H26D H 0.8296 0.4085 0.2086 0.041 Uiso 0.35(4) calc B 2 R .
H26C H 0.9944 0.4553 0.2678 0.041 Uiso 0.35(4) calc B 2 R .
Cl1A Cl 0.8808(11) 0.594(3) 0.3043(13) 0.053(4) Uani 0.35(4) d B 2 D U
Cl2A Cl 0.92770(11) 0.51311(8) 0.10237(8) 0.0369(2) Uani 0.35(4) d B 2 D .
H4 H 0.614(4) 0.609(3) 0.617(3) 0.021(9) Uiso 1 d . . . .
H3B H 0.804(4) 0.669(3) 0.563(3) 0.038(11) Uiso 1 d . . . .
H3A H 0.692(4) 0.612(3) 0.451(3) 0.029(10) Uiso 1 d . . . .

loop_
_atom_site_aniso_label
_atom_site_aniso_U_11
_atom_site_aniso_U_22
_atom_site_aniso_U_33
_atom_site_aniso_U_23
_atom_site_aniso_U_13
_atom_site_aniso_U_12
C1 0.041(2) 0.046(3) 0.034(2) 0.0202(19) 0.0207(18) 0.016(2)
C2 0.0213(16) 0.031(2) 0.0226(17) 0.0031(14) 0.0047(13) 0.0051(15)
C3 0.038(2) 0.0162(17) 0.0301(19) -0.0033(15) 0.0133(17) 0.0061(16)
C4 0.0269(17) 0.0116(15) 0.0190(15) -0.0015(13) 0.0056(13) 0.0033(13)
C5 0.0342(19) 0.0100(15) 0.0216(16) -0.0020(13) 0.0024(14) 0.0042(14)
C6 0.0261(19) 0.030(2) 0.053(3) 0.0097(19) -0.0071(18) 0.0045(17)
C7 0.0166(15) 0.0196(16) 0.0210(16) 0.0045(13) 0.0040(12) 0.0036(13)
C8 0.0248(17) 0.0243(19) 0.0326(19) 0.0045(15) 0.0145(15) -0.0004(15)
C9 0.055(2) 0.025(2) 0.0266(19) 0.0103(16) 0.0162(18) 0.0067(18)
C10 0.046(2) 0.0225(19) 0.0235(18) 0.0061(15) -0.0013(16) 0.0140(17)
C11 0.0180(15) 0.0160(16) 0.0330(18) 0.0014(14) 0.0003(14) 0.0045(13)
C12 0.0281(18) 0.0161(17) 0.038(2) 0.0038(15) 0.0107(15) 0.0093(14)
C13 0.0315(19) 0.0163(17) 0.0334(19) 0.0014(14) 0.0106(16) 0.0054(15)
C14 0.0231(16) 0.0155(16) 0.0237(16) 0.0001(13) 0.0054(13) -0.0010(13)
C15 0.0329(18) 0.0150(16) 0.0233(16) 0.0004(13) 0.0136(14) 0.0052(14)
C16 0.0270(17) 0.0150(16) 0.0277(17) 0.0070(13) 0.0142(14) 0.0061(14)
C17 0.0180(15) 0.0183(16) 0.0199(15) 0.0043(13) 0.0035(12) 0.0026(13)
C18 0.0238(16) 0.0226(18) 0.0193(16) 0.0039(13) 0.0025(13) 0.0051(14)
C19 0.0293(18) 0.0194(17) 0.0239(17) 0.0060(14) 0.0083(14) 0.0044(14)
C20 0.0236(17) 0.0215(17) 0.0320(18) 0.0100(15) 0.0121(14) 0.0050(14)
C21 0.0160(15) 0.0157(16) 0.0272(17) 0.0072(13) 0.0023(13) -0.0005(12)
C22 0.0270(17) 0.0138(16) 0.0264(17) 0.0044(13) 0.0033(14) -0.0004(14)
C23 0.0359(19) 0.0192(17) 0.0237(17) 0.0052(14) 0.0085(15) 0.0110(15)
C24 0.0227(16) 0.0231(17) 0.0221(16) 0.0059(14) 0.0033(13) 0.0096(14)
O1 0.0393(15) 0.0366(16) 0.0235(13) 0.0032(11) 0.0156(11) 0.0092(12)
O2 0.0283(12) 0.0134(11) 0.0202(11) 0.0033(9) 0.0083(9) 0.0063(10)
O3 0.0470(16) 0.0283(14) 0.0206(12) 0.0043(11) 0.0028(11) 0.0102(12)
O4 0.0238(12) 0.0234(13) 0.0321(13) 0.0080(11) -0.0002(10) 0.0016(10)
P1 0.0171(4) 0.0116(4) 0.0177(4) 0.0018(3) 0.0051(3) 0.0019(3)
P2 0.0170(4) 0.0121(4) 0.0185(4) 0.0029(3) 0.0055(3) 0.0026(3)
Pt1 0.01911(7) 0.01129(7) 0.01649(7) 0.00116(5) 0.00434(5) 0.00299(5)
O6 0.167(8) 0.021(2) 0.025(3) -0.0005(18) 0.005(3) 0.020(3)
S1 0.0414(8) 0.0283(9) 0.0222(6) 0.0090(6) 0.0132(5) 0.0173(7)
O5 0.029(2) 0.018(4) 0.026(3) 0.009(2) 0.004(2) 0.002(2)
F2 0.058(4) 0.074(6) 0.048(3) 0.016(3) 0.032(3) 0.019(3)
F3 0.053(2) 0.047(2) 0.0263(19) 0.0158(17) -0.0010(17) 0.008(2)
F1 0.074(2) 0.0285(17) 0.0348(18) -0.0036(14) -0.0019(17) 0.0030(17)
C25 0.033(3) 0.024(3) 0.021(2) 0.0056(19) 0.0058(19) 0.006(2)
O7 0.044(3) 0.151(7) 0.062(4) 0.056(4) 0.033(3) 0.050(4)
S1A 0.026(2) 0.029(3) 0.028(2) 0.011(2) 0.0089(17) 0.007(2)
C25A 0.045(10) 0.043(12) 0.023(8) 0.014(8) 0.012(8) 0.023(9)
F1A 0.049(7) 0.050(9) 0.032(7) 0.030(6) 0.007(6) 0.013(7)
O6A 0.034(7) 0.025(7) 0.030(8) 0.003(6) 0.003(6) 0.009(6)
F2A 0.044(7) 0.026(7) 0.058(10) 0.007(7) 0.002(7) 0.001(5)
F3A 0.019(9) 0.070(18) 0.065(18) 0.013(11) 0.018(9) 0.009(8)
O7A 0.035(7) 0.029(7) 0.038(7) 0.007(6) -0.012(6) -0.013(5)
O5A 0.024(7) 0.021(12) 0.017(7) 0.014(7) 0.012(5) 0.006(7)
C26 0.033(7) 0.054(4) 0.020(5) 0.006(4) 0.015(3) 0.012(4)
Cl1 0.0394(12) 0.047(3) 0.0351(11) 0.0015(13) 0.0154(9) 0.0103(14)
Cl2 0.0466(5) 0.0305(5) 0.0384(5) 0.0105(4) 0.0216(4) 0.0078(4)
C26A 0.033(7) 0.054(4) 0.020(5) 0.006(4) 0.015(3) 0.012(4)
Cl1A 0.055(3) 0.058(7) 0.043(3) -0.005(4) 0.028(2) 0.009(3)
Cl2A 0.0466(5) 0.0305(5) 0.0384(5) 0.0105(4) 0.0216(4) 0.0078(4)

_geom_special_details            
;
 All esds (except the esd in the dihedral angle between two l.s. planes) 
 are estimated using the full covariance matrix.  The cell esds are taken 
 into account individually in the estimation of esds in distances, angles 
 and torsion angles; correlations between esds in cell parameters are only 
 used when they are defined by crystal symmetry.  An approximate (isotropic) 
 treatment of cell esds is used for estimating esds involving l.s. planes. 
;
loop_
_geom_bond_atom_site_label_1
_geom_bond_atom_site_label_2
_geom_bond_distance
_geom_bond_site_symmetry_2
_geom_bond_publ_flag
C1 H1B 0.9800 . ?
C1 H1A 0.9800 . ?
C1 H1C 0.9800 . ?
C1 O1 1.444(5) . ?
C2 C3 1.486(5) . ?
C2 O1 1.311(4) . ?
C2 O2 1.233(4) . ?
C3 C4 1.537(5) . ?
C3 H3B 0.93(4) . ?
C3 H3A 0.96(4) . ?
C4 C5 1.479(5) . ?
C4 Pt1 2.130(3) . ?
C4 H4 0.85(4) . ?
C5 O3 1.216(4) . ?
C5 O4 1.349(4) . ?
C6 H6C 0.9800 . ?
C6 H6B 0.9800 . ?
C6 H6A 0.9800 . ?
C6 O4 1.447(4) . ?
C7 H7 1.0000 . ?
C7 C8 1.523(4) . ?
C7 C14 1.533(4) . ?
C7 P1 1.828(3) . ?
C8 H8A 0.9900 . ?
C8 H8B 0.9900 . ?
C8 C9 1.529(5) . ?
C9 H9B 0.9900 . ?
C9 H9A 0.9900 . ?
C9 C10 1.529(6) . ?
C10 H10A 0.9900 . ?
C10 H10B 0.9900 . ?
C10 C11 1.538(5) . ?
C11 H11 1.0000 . ?
C11 C12 1.538(5) . ?
C11 P1 1.831(3) . ?
C12 H12B 0.9900 . ?
C12 H12A 0.9900 . ?
C12 C13 1.532(5) . ?
C13 H13B 0.9900 . ?
C13 H13A 0.9900 . ?
C13 C14 1.539(5) . ?
C14 H14B 0.9900 . ?
C14 H14A 0.9900 . ?
C15 H15A 0.9900 . ?
C15 H15B 0.9900 . ?
C15 C16 1.525(5) . ?
C15 P1 1.821(3) . ?
C16 H16A 0.9900 . ?
C16 H16B 0.9900 . ?
C16 P2 1.842(3) . ?
C17 H17 1.0000 . ?
C17 C18 1.541(4) . ?
C17 C24 1.550(4) . ?
C17 P2 1.827(3) . ?
C18 H18B 0.9900 . ?
C18 H18A 0.9900 . ?
C18 C19 1.543(5) . ?
C19 H19A 0.9900 . ?
C19 H19B 0.9900 . ?
C19 C20 1.539(5) . ?
C20 H20A 0.9900 . ?
C20 H20B 0.9900 . ?
C20 C21 1.533(4) . ?
C21 H21 1.0000 . ?
C21 C22 1.549(4) . ?
C21 P2 1.831(3) . ?
C22 H22A 0.9900 . ?
C22 H22B 0.9900 . ?
C22 C23 1.550(5) . ?
C23 H23B 0.9900 . ?
C23 H23A 0.9900 . ?
C23 C24 1.536(5) . ?
C24 H24A 0.9900 . ?
C24 H24B 0.9900 . ?
O2 Pt1 2.144(2) . ?
P1 Pt1 2.3011(9) . ?
P2 Pt1 2.2124(9) . ?
O6 S1 1.430(3) . ?
S1 O5 1.430(3) . ?
S1 C25 1.814(4) . ?
S1 O7 1.430(3) . ?
F2 C25 1.330(3) . ?
F3 C25 1.331(3) . ?
F1 C25 1.331(3) . ?
S1A C25A 1.814(5) . ?
S1A O6A 1.430(3) . ?
S1A O7A 1.430(3) . ?
S1A O5A 1.430(3) . ?
C25A F1A 1.331(3) . ?
C25A F2A 1.330(3) . ?
C25A F3A 1.330(3) . ?
C26 H26A 0.9900 . ?
C26 H26B 0.9900 . ?
C26 Cl1 1.783(15) . ?
C26 Cl2 1.70(3) . ?
C26A H26D 0.9900 . ?
C26A H26C 0.9900 . ?
C26A Cl1A 1.81(4) . ?

loop_
_geom_angle_atom_site_label_1
_geom_angle_atom_site_label_2
_geom_angle_atom_site_label_3
_geom_angle
_geom_angle_site_symmetry_1
_geom_angle_site_symmetry_3
_geom_angle_publ_flag
H1B C1 H1A 109.5 . . ?
H1B C1 H1C 109.5 . . ?
H1A C1 H1C 109.5 . . ?
O1 C1 H1B 109.5 . . ?
O1 C1 H1A 109.5 . . ?
O1 C1 H1C 109.5 . . ?
O1 C2 C3 116.3(3) . . ?
O2 C2 C3 121.3(3) . . ?
O2 C2 O1 122.4(3) . . ?
C2 C3 C4 108.3(3) . . ?
C2 C3 H3B 105(3) . . ?
C2 C3 H3A 110(2) . . ?
C4 C3 H3B 110(2) . . ?
C4 C3 H3A 114(2) . . ?
H3B C3 H3A 110(3) . . ?
C3 C4 Pt1 104.3(2) . . ?
C3 C4 H4 115(2) . . ?
C5 C4 C3 109.3(3) . . ?
C5 C4 Pt1 104.7(2) . . ?
C5 C4 H4 112(2) . . ?
Pt1 C4 H4 111(2) . . ?
O3 C5 C4 124.7(3) . . ?
O3 C5 O4 122.1(3) . . ?
O4 C5 C4 113.2(3) . . ?
H6C C6 H6B 109.5 . . ?
H6C C6 H6A 109.5 . . ?
H6B C6 H6A 109.5 . . ?
O4 C6 H6C 109.5 . . ?
O4 C6 H6B 109.5 . . ?
O4 C6 H6A 109.5 . . ?
C8 C7 H7 107.8 . . ?
C8 C7 C14 115.7(3) . . ?
C8 C7 P1 108.5(2) . . ?
C14 C7 H7 107.8 . . ?
C14 C7 P1 108.9(2) . . ?
P1 C7 H7 107.8 . . ?
C7 C8 H8A 108.4 . . ?
C7 C8 H8B 108.4 . . ?
C7 C8 C9 115.4(3) . . ?
H8A C8 H8B 107.5 . . ?
C9 C8 H8A 108.4 . . ?
C9 C8 H8B 108.4 . . ?
C8 C9 H9B 108.2 . . ?
C8 C9 H9A 108.2 . . ?
H9B C9 H9A 107.4 . . ?
C10 C9 C8 116.2(3) . . ?
C10 C9 H9B 108.2 . . ?
C10 C9 H9A 108.2 . . ?
C9 C10 H10A 108.1 . . ?
C9 C10 H10B 108.1 . . ?
C9 C10 C11 116.9(3) . . ?
H10A C10 H10B 107.3 . . ?
C11 C10 H10A 108.1 . . ?
C11 C10 H10B 108.1 . . ?
C10 C11 H11 108.0 . . ?
C10 C11 P1 106.9(2) . . ?
C12 C11 C10 114.7(3) . . ?
C12 C11 H11 108.0 . . ?
C12 C11 P1 110.9(2) . . ?
P1 C11 H11 108.0 . . ?
C11 C12 H12B 108.3 . . ?
C11 C12 H12A 108.3 . . ?
H12B C12 H12A 107.4 . . ?
C13 C12 C11 115.9(3) . . ?
C13 C12 H12B 108.3 . . ?
C13 C12 H12A 108.3 . . ?
C12 C13 H13B 108.1 . . ?
C12 C13 H13A 108.1 . . ?
C12 C13 C14 116.6(3) . . ?
H13B C13 H13A 107.3 . . ?
C14 C13 H13B 108.1 . . ?
C14 C13 H13A 108.1 . . ?
C7 C14 C13 117.5(3) . . ?
C7 C14 H14B 107.9 . . ?
C7 C14 H14A 107.9 . . ?
C13 C14 H14B 107.9 . . ?
C13 C14 H14A 107.9 . . ?
H14B C14 H14A 107.2 . . ?
H15A C15 H15B 108.2 . . ?
C16 C15 H15A 109.8 . . ?
C16 C15 H15B 109.8 . . ?
C16 C15 P1 109.6(2) . . ?
P1 C15 H15A 109.8 . . ?
P1 C15 H15B 109.8 . . ?
C15 C16 H16A 110.2 . . ?
C15 C16 H16B 110.2 . . ?
C15 C16 P2 107.7(2) . . ?
H16A C16 H16B 108.5 . . ?
P2 C16 H16A 110.2 . . ?
P2 C16 H16B 110.2 . . ?
C18 C17 H17 108.0 . . ?
C18 C17 C24 115.7(3) . . ?
C18 C17 P2 110.4(2) . . ?
C24 C17 H17 108.0 . . ?
C24 C17 P2 106.6(2) . . ?
P2 C17 H17 108.0 . . ?
C17 C18 H18B 108.1 . . ?
C17 C18 H18A 108.1 . . ?
C17 C18 C19 116.7(3) . . ?
H18B C18 H18A 107.3 . . ?
C19 C18 H18B 108.1 . . ?
C19 C18 H18A 108.1 . . ?
C18 C19 H19A 108.1 . . ?
C18 C19 H19B 108.1 . . ?
H19A C19 H19B 107.3 . . ?
C20 C19 C18 116.9(3) . . ?
C20 C19 H19A 108.1 . . ?
C20 C19 H19B 108.1 . . ?
C19 C20 H20A 108.4 . . ?
C19 C20 H20B 108.4 . . ?
H20A C20 H20B 107.4 . . ?
C21 C20 C19 115.7(3) . . ?
C21 C20 H20A 108.4 . . ?
C21 C20 H20B 108.4 . . ?
C20 C21 H21 108.1 . . ?
C20 C21 C22 112.7(3) . . ?
C20 C21 P2 108.6(2) . . ?
C22 C21 H21 108.1 . . ?
C22 C21 P2 111.0(2) . . ?
P2 C21 H21 108.1 . . ?
C21 C22 H22A 108.0 . . ?
C21 C22 H22B 108.0 . . ?
C21 C22 C23 117.3(3) . . ?
H22A C22 H22B 107.2 . . ?
C23 C22 H22A 108.0 . . ?
C23 C22 H22B 108.0 . . ?
C22 C23 H23B 108.3 . . ?
C22 C23 H23A 108.3 . . ?
H23B C23 H23A 107.4 . . ?
C24 C23 C22 115.8(3) . . ?
C24 C23 H23B 108.3 . . ?
C24 C23 H23A 108.3 . . ?
C17 C24 H24A 108.3 . . ?
C17 C24 H24B 108.3 . . ?
C23 C24 C17 116.0(3) . . ?
C23 C24 H24A 108.3 . . ?
C23 C24 H24B 108.3 . . ?
H24A C24 H24B 107.4 . . ?
C2 O1 C1 116.0(3) . . ?
C2 O2 Pt1 112.6(2) . . ?
C5 O4 C6 114.4(3) . . ?
C7 P1 C11 96.78(15) . . ?
C7 P1 Pt1 123.13(10) . . ?
C11 P1 Pt1 113.53(11) . . ?
C15 P1 C7 105.29(15) . . ?
C15 P1 C11 109.40(16) . . ?
C15 P1 Pt1 107.78(11) . . ?
C16 P2 Pt1 107.26(11) . . ?
C17 P2 C16 106.82(15) . . ?
C17 P2 C21 97.05(15) . . ?
C17 P2 Pt1 112.29(11) . . ?
C21 P2 C16 106.44(15) . . ?
C21 P2 Pt1 125.51(11) . . ?
C4 Pt1 O2 79.13(11) . . ?
C4 Pt1 P1 173.49(9) . . ?
C4 Pt1 P2 100.41(10) . . ?
O2 Pt1 P1 95.15(6) . . ?
O2 Pt1 P2 176.76(6) . . ?
P2 Pt1 P1 85.48(3) . . ?
O6 S1 O5 114.1(4) . . ?
O6 S1 C25 102.7(3) . . ?
O6 S1 O7 116.6(5) . . ?
O5 S1 C25 102.4(5) . . ?
O5 S1 O7 115.3(5) . . ?
O7 S1 C25 102.9(3) . . ?
F2 C25 S1 110.8(5) . . ?
F2 C25 F3 108.8(9) . . ?
F2 C25 F1 105.9(8) . . ?
F3 C25 S1 112.7(3) . . ?
F3 C25 F1 107.3(4) . . ?
F1 C25 S1 111.1(3) . . ?
O6A S1A C25A 102.2(9) . . ?
O6A S1A O7A 117.1(9) . . ?
O6A S1A O5A 114.7(17) . . ?
O7A S1A C25A 101.9(7) . . ?
O5A S1A C25A 105.4(12) . . ?
O5A S1A O7A 113.1(15) . . ?
F1A C25A S1A 111.5(8) . . ?
F2A C25A S1A 108.1(10) . . ?
F2A C25A F1A 107.5(13) . . ?
F2A C25A F3A 105(2) . . ?
F3A C25A S1A 120(3) . . ?
F3A C25A F1A 104(3) . . ?
H26A C26 H26B 107.6 . . ?
Cl1 C26 H26A 108.7 . . ?
Cl1 C26 H26B 108.7 . . ?
Cl2 C26 H26A 108.7 . . ?
Cl2 C26 H26B 108.7 . . ?
Cl2 C26 Cl1 114.2(16) . . ?
H26D C26A H26C 109.2 . . ?
Cl1A C26A H26D 111.2 . . ?
Cl1A C26A H26C 111.2 . . ?

loop_
_geom_torsion_atom_site_label_1
_geom_torsion_atom_site_label_2
_geom_torsion_atom_site_label_3
_geom_torsion_atom_site_label_4
_geom_torsion
_geom_torsion_site_symmetry_1
_geom_torsion_site_symmetry_2
_geom_torsion_site_symmetry_3
_geom_torsion_site_symmetry_4
_geom_torsion_publ_flag
C2 C3 C4 C5 72.2(4) . . . . ?
C2 C3 C4 Pt1 -39.3(3) . . . . ?
C2 O2 Pt1 C4 -16.1(2) . . . . ?
C2 O2 Pt1 P1 167.0(2) . . . . ?
C2 O2 Pt1 P2 66.0(11) . . . . ?
C3 C2 O1 C1 -177.6(3) . . . . ?
C3 C2 O2 Pt1 -4.0(4) . . . . ?
C3 C4 C5 O3 -20.4(4) . . . . ?
C3 C4 C5 O4 160.2(3) . . . . ?
C3 C4 Pt1 O2 29.6(2) . . . . ?
C3 C4 Pt1 P1 58.3(9) . . . . ?
C3 C4 Pt1 P2 -147.1(2) . . . . ?
C4 C5 O4 C6 -179.9(3) . . . . ?
C5 C4 Pt1 O2 -85.2(2) . . . . ?
C5 C4 Pt1 P1 -56.5(9) . . . . ?
C5 C4 Pt1 P2 98.1(2) . . . . ?
C7 C8 C9 C10 -45.9(4) . . . . ?
C7 P1 Pt1 C4 -80.3(8) . . . . ?
C7 P1 Pt1 O2 -52.06(14) . . . . ?
C7 P1 Pt1 P2 124.75(13) . . . . ?
C8 C7 C14 C13 64.8(4) . . . . ?
C8 C7 P1 C11 -65.1(2) . . . . ?
C8 C7 P1 C15 -177.4(2) . . . . ?
C8 C7 P1 Pt1 58.8(2) . . . . ?
C8 C9 C10 C11 46.4(4) . . . . ?
C9 C10 C11 C12 64.4(4) . . . . ?
C9 C10 C11 P1 -59.1(3) . . . . ?
C10 C11 C12 C13 -65.1(4) . . . . ?
C10 C11 P1 C7 63.7(2) . . . . ?
C10 C11 P1 C15 172.6(2) . . . . ?
C10 C11 P1 Pt1 -67.0(2) . . . . ?
C11 C12 C13 C14 -42.3(4) . . . . ?
C11 P1 Pt1 C4 35.7(8) . . . . ?
C11 P1 Pt1 O2 63.92(14) . . . . ?
C11 P1 Pt1 P2 -119.27(13) . . . . ?
C12 C11 P1 C7 -62.1(3) . . . . ?
C12 C11 P1 C15 46.8(3) . . . . ?
C12 C11 P1 Pt1 167.2(2) . . . . ?
C12 C13 C14 C7 44.0(4) . . . . ?
C14 C7 C8 C9 -63.2(4) . . . . ?
C14 C7 P1 C11 61.7(2) . . . . ?
C14 C7 P1 C15 -50.6(2) . . . . ?
C14 C7 P1 Pt1 -174.44(16) . . . . ?
C15 C16 P2 C17 73.4(3) . . . . ?
C15 C16 P2 C21 176.3(2) . . . . ?
C15 C16 P2 Pt1 -47.2(2) . . . . ?
C15 P1 Pt1 C4 157.0(8) . . . . ?
C15 P1 Pt1 O2 -174.74(13) . . . . ?
C15 P1 Pt1 P2 2.07(12) . . . . ?
C16 C15 P1 C7 -164.4(2) . . . . ?
C16 C15 P1 C11 92.5(2) . . . . ?
C16 C15 P1 Pt1 -31.4(2) . . . . ?
C16 P2 Pt1 C4 -155.38(15) . . . . ?
C16 P2 Pt1 O2 123.1(11) . . . . ?
C16 P2 Pt1 P1 21.82(12) . . . . ?
C17 C18 C19 C20 -42.0(4) . . . . ?
C17 P2 Pt1 C4 87.57(15) . . . . ?
C17 P2 Pt1 O2 6.0(11) . . . . ?
C17 P2 Pt1 P1 -95.23(12) . . . . ?
C18 C17 C24 C23 59.1(4) . . . . ?
C18 C17 P2 C16 48.5(3) . . . . ?
C18 C17 P2 C21 -61.1(2) . . . . ?
C18 C17 P2 Pt1 165.82(19) . . . . ?
C18 C19 C20 C21 45.6(4) . . . . ?
C19 C20 C21 C22 63.1(4) . . . . ?
C19 C20 C21 P2 -60.4(3) . . . . ?
C20 C21 C22 C23 -70.6(4) . . . . ?
C20 C21 P2 C16 -46.0(2) . . . . ?
C20 C21 P2 C17 63.9(2) . . . . ?
C20 C21 P2 Pt1 -172.20(15) . . . . ?
C21 C22 C23 C24 -40.2(4) . . . . ?
C21 P2 Pt1 C4 -29.52(15) . . . . ?
C21 P2 Pt1 O2 -111.1(11) . . . . ?
C21 P2 Pt1 P1 147.68(13) . . . . ?
C22 C21 P2 C16 -170.5(2) . . . . ?
C22 C21 P2 C17 -60.6(2) . . . . ?
C22 C21 P2 Pt1 63.3(2) . . . . ?
C22 C23 C24 C17 47.6(4) . . . . ?
C24 C17 C18 C19 -67.1(4) . . . . ?
C24 C17 P2 C16 174.9(2) . . . . ?
C24 C17 P2 C21 65.3(2) . . . . ?
C24 C17 P2 Pt1 -67.7(2) . . . . ?
O1 C2 C3 C4 -150.4(3) . . . . ?
O1 C2 O2 Pt1 177.3(2) . . . . ?
O2 C2 C3 C4 30.8(5) . . . . ?
O2 C2 O1 C1 1.1(5) . . . . ?
O3 C5 O4 C6 0.6(5) . . . . ?
P1 C7 C8 C9 59.5(3) . . . . ?
P1 C7 C14 C13 -57.8(3) . . . . ?
P1 C11 C12 C13 56.2(4) . . . . ?
P1 C15 C16 P2 49.6(3) . . . . ?
P2 C17 C18 C19 54.1(3) . . . . ?
P2 C17 C24 C23 -64.1(3) . . . . ?
P2 C21 C22 C23 51.5(3) . . . . ?
Pt1 C4 C5 O3 90.9(3) . . . . ?
Pt1 C4 C5 O4 -88.6(3) . . . . ?
O6 S1 C25 F2 59.3(10) . . . . ?
O6 S1 C25 F3 -62.8(5) . . . . ?
O6 S1 C25 F1 176.8(4) . . . . ?
O5 S1 C25 F2 -59.2(9) . . . . ?
O5 S1 C25 F3 178.6(4) . . . . ?
O5 S1 C25 F1 58.2(4) . . . . ?
O7 S1 C25 F2 -179.2(9) . . . . ?
O7 S1 C25 F3 58.6(5) . . . . ?
O7 S1 C25 F1 -61.7(4) . . . . ?
O6A S1A C25A F1A -63.9(12) . . . . ?
O6A S1A C25A F2A 54.0(11) . . . . ?
O6A S1A C25A F3A 175(2) . . . . ?
O7A S1A C25A F1A 57.6(12) . . . . ?
O7A S1A C25A F2A 175.5(10) . . . . ?
O7A S1A C25A F3A -64(2) . . . . ?
O5A S1A C25A F1A 175.9(18) . . . . ?
O5A S1A C25A F2A -66.2(19) . . . . ?
O5A S1A C25A F3A 54(2) . . . . ?

_iucr_refine_instructions_details 
;
TITL sbd1011m in P-1 
CELL 0.71073 10.3566 12.8204 13.1129 101.036 105.588 100.777 
ZERR 2 0.0023 0.0028 0.0029 0.004 0.004 0.004 
LATT 1 
SFAC C  H  Cl F  O  P  Pt S  
UNIT 52 86 4 6 14 4 2 2 
L.S. 10
ACTA
BOND $H 
FMAP 2
PLAN 5
HTAB 
CONF 
SIZE 0.29 0.3 0.42 
EXYZ Cl2 Cl2A 
EADP Cl2 Cl2A 
ISOR 0.01 0.02 O5A 
DELU 0.01 0.01 Cl1 C26 
DELU 0.01 0.01 Cl1A C26A 
DANG 0.010 2.9 Cl1A Cl2A 
DANG 0.010 2.9 Cl1 Cl2 
EADP C26 C26a 
SADI 0.001 C25 S1 C25A S1A 
SADI 0.001 S1 O5 S1 O6 S1 O7 S1A O5A S1A O6A S1A O7A 
SADI 0.001 C25 F1 C25 F2 C25 F3 C25A F1A C25A F2A C25A F3A 
DFIX 0.01 1.745 C26A Cl1A C26A Cl2A 
DFIX 0.01 1.745 C26 Cl1 C26 Cl2 
WGHT  0.029100  0.000000 
FVAR  0.314220  0.774960  0.649630
TEMP -163 
C1     1   0.786364  0.892502  0.384008 11.000000  0.040620  0.046340 = 
           0.033800  0.020240  0.020680  0.016260
AFIX 137
H1B    2   0.706316  0.921979  0.386960 11.000000 -1.500000
H1A    2   0.797225  0.886933  0.311337 11.000000 -1.500000
H1C    2   0.870063  0.941585  0.439685 11.000000 -1.500000
AFIX 0
C2     1   0.733213  0.778025  0.493914 11.000000  0.021290  0.030500 = 
           0.022640  0.003060  0.004680  0.005090
C3     1   0.716608  0.668571  0.518142 11.000000  0.037580  0.016190 = 
           0.030110 -0.003320  0.013340  0.006080
C4     1   0.611381  0.657625  0.581218 11.000000  0.026920  0.011610 = 
           0.018980 -0.001460  0.005640  0.003250
C5     1   0.470955  0.643481  0.505675 11.000000  0.034200  0.009980 = 
           0.021570 -0.001960  0.002410  0.004150
C6     1   0.230490  0.584244  0.470110 11.000000  0.026070  0.030350 = 
           0.053390  0.009680 -0.007100  0.004460
AFIX 137
H6C    2   0.215527  0.655757  0.461546 11.000000 -1.500000
H6B    2   0.162885  0.549835  0.501346 11.000000 -1.500000
H6A    2   0.219150  0.536969  0.398437 11.000000 -1.500000
AFIX 0
C7     1   0.870726  1.094623  0.822216 11.000000  0.016580  0.019590 = 
           0.021000  0.004530  0.004030  0.003580
AFIX 13
H7     2   0.944894  1.064239  0.863128 11.000000 -1.200000
AFIX 0
C8     1   0.897303  1.105903  0.715587 11.000000  0.024760  0.024330 = 
           0.032550  0.004540  0.014470 -0.000390
AFIX 23
H8A    2   0.903882  1.033890  0.676580 11.000000 -1.200000
H8B    2   0.988180  1.158644  0.733618 11.000000 -1.200000
AFIX 0
C9     1   0.788033  1.144114  0.637802 11.000000  0.054600  0.025040 = 
           0.026560  0.010270  0.016230  0.006680
AFIX 23
H9B    2   0.802029  1.224007  0.666703 11.000000 -1.200000
H9A    2   0.804395  1.132987  0.565953 11.000000 -1.200000
AFIX 0
C10    1   0.636958  1.087502  0.619261 11.000000  0.046230  0.022470 = 
           0.023490  0.006140 -0.001300  0.013980
AFIX 23
H10A   2   0.615178  1.013411  0.569713 11.000000 -1.200000
H10B   2   0.577704  1.129297  0.580633 11.000000 -1.200000
AFIX 0
C11    1   0.596048  1.074819  0.721510 11.000000  0.017950  0.016030 = 
           0.033030  0.001430  0.000330  0.004460
AFIX 13
H11    2   0.497523  1.030973  0.696651 11.000000 -1.200000
AFIX 0
C12    1   0.608099  1.183571  0.801483 11.000000  0.028060  0.016050 = 
           0.038270  0.003840  0.010700  0.009310
AFIX 23
H12B   2   0.550494  1.225261  0.761078 11.000000 -1.200000
H12A   2   0.568588  1.166440  0.858996 11.000000 -1.200000
AFIX 0
C13    1   0.754863  1.257869  0.857439 11.000000  0.031460  0.016340 = 
           0.033440  0.001450  0.010570  0.005430
AFIX 23
H13B   2   0.753059  1.313323  0.920628 11.000000 -1.200000
H13A   2   0.780198  1.297756  0.805199 11.000000 -1.200000
AFIX 0
C14    1   0.869858  1.201059  0.898555 11.000000  0.023140  0.015470 = 
           0.023750  0.000080  0.005400 -0.001030
AFIX 23
H14B   2   0.960216  1.254165  0.915644 11.000000 -1.200000
H14A   2   0.863477  1.184780  0.968118 11.000000 -1.200000
AFIX 0
C15    1   0.678510  0.991876  0.920647 11.000000  0.032910  0.015000 = 
           0.023330  0.000380  0.013600  0.005230
AFIX 23
H15A   2   0.765867  0.990355  0.974009 11.000000 -1.200000
H15B   2   0.651381  1.058822  0.949284 11.000000 -1.200000
AFIX 0
C16    1   0.565257  0.890250  0.906453 11.000000  0.027000  0.015040 = 
           0.027660  0.007050  0.014220  0.006070
AFIX 23
H16A   2   0.473923  0.898113  0.865072 11.000000 -1.200000
H16B   2   0.561830  0.880566  0.978874 11.000000 -1.200000
AFIX 0
C17    1   0.752519  0.743035  0.926425 11.000000  0.017960  0.018350 = 
           0.019870  0.004330  0.003540  0.002560
AFIX 13
H17    2   0.836048  0.804346  0.941417 11.000000 -1.200000
AFIX 0
C18    1   0.724971  0.740669  1.035832 11.000000  0.023820  0.022650 = 
           0.019350  0.003940  0.002470  0.005080
AFIX 23
H18B   2   0.725543  0.816029  1.072102 11.000000 -1.200000
H18A   2   0.803010  0.720367  1.083415 11.000000 -1.200000
AFIX 0
C19    1   0.588867  0.662296  1.029641 11.000000  0.029280  0.019360 = 
           0.023860  0.006040  0.008290  0.004370
AFIX 23
H19A   2   0.602865  0.587228  1.021797 11.000000 -1.200000
H19B   2   0.571236  0.683705  1.100326 11.000000 -1.200000
AFIX 0
C20    1   0.458127  0.657786  0.937218 11.000000  0.023560  0.021510 = 
           0.031970  0.010040  0.012070  0.005030
AFIX 23
H20A   2   0.384472  0.593648  0.932202 11.000000 -1.200000
H20B   2   0.425967  0.724457  0.957660 11.000000 -1.200000
AFIX 0
C21    1   0.475266  0.649765  0.823626 11.000000  0.015960  0.015680 = 
           0.027190  0.007180  0.002300 -0.000470
AFIX 13
H21    2   0.385216  0.650889  0.771797 11.000000 -1.200000
AFIX 0
C22    1   0.513238  0.542666  0.779075 11.000000  0.027010  0.013800 = 
           0.026390  0.004440  0.003310 -0.000410
AFIX 23
H22A   2   0.501398  0.535014  0.700308 11.000000 -1.200000
H22B   2   0.445414  0.480109  0.784538 11.000000 -1.200000
AFIX 0
C23    1   0.660512  0.531850  0.835074 11.000000  0.035920  0.019190 = 
           0.023740  0.005220  0.008460  0.011050
AFIX 23
H23B   2   0.660398  0.507774  0.902428 11.000000 -1.200000
H23A   2   0.680991  0.473247  0.785408 11.000000 -1.200000
AFIX 0
C24    1   0.778155  0.636369  0.865947 11.000000  0.022670  0.023100 = 
           0.022100  0.005890  0.003280  0.009560
AFIX 23
H24A   2   0.796218  0.648211  0.798100 11.000000 -1.200000
H24B   2   0.863105  0.623665  0.912864 11.000000 -1.200000
AFIX 0
O1     5   0.764973  0.784923  0.404706 11.000000  0.039260  0.036590 = 
           0.023540  0.003200  0.015630  0.009200
O2     5   0.720039  0.857862  0.555969 11.000000  0.028290  0.013380 = 
           0.020170  0.003260  0.008300  0.006270
O3     5   0.446592  0.669097  0.419182 11.000000  0.046950  0.028300 = 
           0.020640  0.004300  0.002830  0.010170
O4     5   0.369134  0.599260  0.542451 11.000000  0.023820  0.023350 = 
           0.032090  0.008020 -0.000210  0.001630
P1     6   0.704808  0.994883  0.789268 11.000000  0.017140  0.011610 = 
           0.017690  0.001780  0.005110  0.001870
P2     6   0.606482  0.770945  0.831010 11.000000  0.016990  0.012080 = 
           0.018520  0.002860  0.005520  0.002630
Pt1    7   0.658523  0.816133  0.689626 11.000000  0.019110  0.011290 = 
           0.016490  0.001160  0.004340  0.002990
PART 1
O6     5   0.205161  0.975470  0.813998 21.000000  0.167240  0.020620 = 
           0.025080 -0.000460  0.005110  0.020220
S1     8   0.138791  0.861774  0.793248 21.000000  0.041390  0.028270 = 
           0.022200  0.009010  0.013180  0.017280
O5     5   0.223077  0.801295  0.850135 21.000000  0.029240  0.017850 = 
           0.026030  0.008680  0.004140  0.002310
F2     4   0.253998  0.823753  0.640980 21.000000  0.058320  0.073990 = 
           0.047640  0.015550  0.032330  0.019220
F3     4   0.050354  0.851838  0.582993 21.000000  0.053150  0.047400 = 
           0.026290  0.015760 -0.001000  0.007510
F1     4   0.074637  0.699489  0.619839 21.000000  0.074180  0.028550 = 
           0.034800 -0.003570 -0.001890  0.002950
C25    1   0.128375  0.807610  0.652115 21.000000  0.032630  0.024150 = 
           0.020980  0.005560  0.005820  0.006050
O7     5  -0.002992  0.836037  0.789777 21.000000  0.044230  0.150740 = 
           0.062300  0.055780  0.033050  0.049810
PART 2
S1A    8   0.096274  0.800250  0.785635 -21.000000  0.026450  0.029080 = 
           0.027820  0.011430  0.008930  0.007470
C25A   1   0.172755  0.881357  0.707592 -21.000000  0.045310  0.042680 = 
           0.023160  0.013700  0.011950  0.023000
F1A    4   0.076224  0.902986  0.630300 -21.000000  0.049320  0.050230 = 
           0.032410  0.029930  0.007420  0.013010
O6A    5   0.029897  0.873067  0.836903 -21.000000  0.033780  0.025210 = 
           0.029700  0.003490  0.003060  0.008550
F2A    4   0.250240  0.976890  0.775696 -21.000000  0.043590  0.025840 = 
           0.058080  0.006720  0.001870  0.001270
F3A    4   0.254287  0.843786  0.654464 -21.000000  0.018640  0.069870 = 
           0.065250  0.012910  0.017770  0.009410
O7A    5   0.008723  0.705594  0.701865 -21.000000  0.034710  0.029290 = 
           0.038290  0.007030 -0.011530 -0.013170
O5A    5   0.209998  0.776737  0.859312 -21.000000  0.024250  0.021230 = 
           0.016570  0.013510  0.012280  0.005600
PART 1
C26    1   0.928118  0.466068  0.215510 31.000000  0.032780  0.053860 = 
           0.020330  0.006210  0.015110  0.012080
AFIX 23
H26A   2   1.021122  0.455601  0.248608 31.000000 -1.200000
H26B   2   0.860942  0.393406  0.192525 31.000000 -1.200000
AFIX 0
Cl1    3   0.885739  0.554661  0.317101 31.000000  0.039390  0.047250 = 
           0.035070  0.001470  0.015390  0.010270
Cl2    3   0.927703  0.513106  0.102366 31.000000  0.046570  0.030510 = 
           0.038420  0.010470  0.021570  0.007780
PART 2
C26A   1   0.909327  0.472724  0.226953 -31.000000  0.032780  0.053860 = 
           0.020330  0.006210  0.015110  0.012080
AFIX 23
H26D   2   0.829596  0.408539  0.208584 -31.000000 -1.200000
H26C   2   0.994442  0.455253  0.267798 -31.000000 -1.200000
AFIX 0
Cl1A   3   0.880798  0.594032  0.304287 -31.000000  0.055120  0.057580 = 
           0.042870 -0.004780  0.028100  0.008970
Cl2A   3   0.927703  0.513106  0.102366 -31.000000  0.046570  0.030510 = 
           0.038420  0.010470  0.021570  0.007780
PART 0
H4     2   0.614464  0.608658  0.616746 11.000000  0.020520
H3B    2   0.803541  0.669401  0.563307 11.000000  0.038390
H3A    2   0.691765  0.612112  0.451169 11.000000  0.028930
Q1     1   0.980100  0.452200  0.070500 11.000000  0.050000      1.71
Q2     1   0.600900  0.855100  0.710400 11.000000  0.050000      1.38
Q3     1   0.697000  0.817300  0.753800 11.000000  0.050000      1.34
Q4     1   0.617200  0.815800  0.631000 11.000000  0.050000      1.31
Q5     1   0.656300  0.747600  0.685300 11.000000  0.050000      1.16
HKLF 4 
END  
;
_olex2_submission_special_instructions 'No special instructions were received'

_exptl_crystal_recrystallization_method 
'Re-crystallisation from solvent: methanol benzene'
_chemical_properties_physical    Air-sensitive
_database_code_depnum_ccdc_archive 'CCDC 1026865'
